# Supplementary material for: Stage-specific machine learning prediction of cumulative live birth in women with diminished ovarian reserve
Source: Front Endocrinol (Lausanne). 2026 Jul 14;17:1832301. doi: 10.3389/fendo.2026.1832301 (PMC13407176; doi:10.3389/fendo.2026.1832301)
Supplement: Supplementary Table 2 — Cross-validation performance of all machine-learning models. [file Table2.xlsx]

## Sheet: Sheet1
Stage	Model	Best_Model	CV_AUC_Mean	CV_AUC_SD	CV_AUC_Range	CV_Sensitivity	CV_Specificity	CV_Precision	CV_F1	Fold_Variability	Coefficient_of_Variation
Stage 1	Decision Tree	No	0.700	0.042	[0.646-0.756]	0.751	0.590	0.352	0.479	Low	0.0601
Stage 1	LightGBM	No	0.713	0.016	[0.682-0.736]	0.508	0.761	0.386	0.439	Very Low	0.0225
Stage 1	Gradient Boosting	No	0.725	0.039	[0.658-0.775]	0.294⚠️	0.908	0.487	0.367	Low	0.0542
Stage 1	XGBoost	No	0.725	0.036	[0.673-0.781]	0.497	0.787	0.408	0.449	Very Low	0.0491
Stage 1	CatBoost	Yes	0.740	0.040	[0.679-0.792]	0.701	0.674	0.389	0.500	Low	0.0543
Stage 1	AdaBoost	No	0.730	0.041	[0.650-0.786]	0.208⚠️	0.929	0.466	0.288	Low	0.0559
Stage 2	Decision Tree	No	0.690	0.035	[0.633-0.733]	0.685	0.607	0.340	0.455	Low	0.0509
Stage 2	LightGBM	No	0.704	0.042	[0.651-0.777]	0.482	0.770	0.383	0.427	Low	0.0594
Stage 2	Gradient Boosting	No	0.709	0.053	[0.617-0.782]	0.234⚠️	0.914	0.447	0.307	Low	0.0752
Stage 2	XGBoost	No	0.699	0.051	[0.621-0.764]	0.396	0.817	0.390	0.393	Low	0.0728
Stage 2	CatBoost	Yes	0.733	0.049	[0.661-0.808]	0.660	0.677	0.377	0.480	Low	0.0666
Stage 2	AdaBoost	No	0.741	0.035	[0.684-0.803]	0.208⚠️	0.938	0.500	0.294	Very Low	0.0474
Stage 3	Decision Tree	No	0.717	0.051	[0.619-0.770]	0.711	0.644	0.371	0.488	Low	0.0711
Stage 3	LightGBM	No	0.747	0.051	[0.635-0.808]	0.523	0.778	0.410	0.460	Low	0.0680
Stage 3	Gradient Boosting	No	0.759	0.061	[0.622-0.831]	0.289⚠️	0.919	0.514	0.370	Low	0.0798
Stage 3	XGBoost	No	0.746	0.051	[0.631-0.805]	0.472	0.809	0.423	0.446	Low	0.0679
Stage 3	CatBoost	Yes	0.782	0.052	[0.682-0.838]	0.716	0.707	0.420	0.529	Low	0.0668
Stage 3	AdaBoost	No	0.768	0.052	[0.650-0.833]	0.259⚠️	0.922	0.495	0.340	Low	0.0676
