# Supplementary material for: Stage-specific machine learning prediction of cumulative live birth in women with diminished ovarian reserve
Source: Front Endocrinol (Lausanne). 2026 Jul 14;17:1832301. doi: 10.3389/fendo.2026.1832301 (PMC13407176; doi:10.3389/fendo.2026.1832301)
Supplement: Supplementary Table 3 — Global SHAP feature importance. [file Table3.xlsx]

## Sheet: Sheet1
Stage	Rank	Feature	Feature_Alias	Mean_Abs_SHAP	Mean_SHAP	Std_SHAP	Percentage_of_Total	Feature_Value_Range	Feature_Value_Mean
Stage 1	1	Age	Female Age (years)	0.6801	-0.2051	0.8012	45.2%	[23.00, 49.00]	37.23
Stage 1	2	Maleage	Male Age (years)	0.4163	-0.0950	0.5509	27.7%	[24.00, 53.00]	37.93
Stage 1	3	DOI	Duration of Infertility (years)	0.1403	-0.0384	0.1840	9.3%	[0.00, 19.00]	4.53
Stage 1	4	BMI	Body Mass Index (kg/m²)	0.1335	-0.0209	0.1724	8.9%	[16.20, 33.33]	22.46
Stage 1	5	AMH	Anti-Müllerian Hormone (ng/mL)	0.1332	-0.0255	0.1610	8.9%	[0.01, 1.10]	0.62
Stage 2	1	Age	Female Age (years)	0.6946	-0.1874	0.8080	42.9%	[23.00, 49.00]	37.23
Stage 2	2	Maleage	Male Age (years)	0.3446	-0.0813	0.4232	21.3%	[24.00, 53.00]	37.93
Stage 2	3	DOI	Duration of Infertility (years)	0.1554	-0.0384	0.1985	9.6%	[0.00, 19.00]	4.53
Stage 2	4	E2	Estradiol (pg/mL) on trigger day	0.1377	-0.0474	0.1604	8.5%	[20.90, 10083.00]	1354.13
Stage 2	5	AMH	Anti-Müllerian Hormone (ng/mL)	0.1105	-0.0287	0.1257	6.8%	[0.01, 1.10]	0.62
Stage 2	6	BMI	Body Mass Index (kg/m²)	0.1065	-0.0240	0.1373	6.6%	[16.20, 33.33]	22.46
Stage 2	7	LH	Luteinizing Hormone (IU/L) on trigger day	0.0695	-0.0217	0.0924	4.3%	[0.10, 2117.00]	9.29
Stage 3	1	Age	Female Age (years)	0.6625	0.0227	0.7193	32.8%	[23.00, 49.00]	37.23
Stage 3	2	Quality	Embryo Quality	0.6001	-0.0239	0.6771	29.7%	5 categories	N/A
Stage 3	3	Maleage	Male Age (years)	0.3242	0.0462	0.4026	16.1%	[24.00, 53.00]	37.93
Stage 3	4	DOI	Duration of Infertility (years)	0.1423	0.0034	0.1738	7.1%	[0.00, 19.00]	4.53
Stage 3	5	E2	Estradiol (pg/mL) on trigger day	0.0888	-0.0162	0.1110	4.4%	[20.90, 10083.00]	1354.13
Stage 3	6	BMI	Body Mass Index (kg/m²)	0.0854	0.0100	0.1039	4.2%	[16.20, 33.33]	22.46
Stage 3	7	AMH	Anti-Müllerian Hormone (ng/mL)	0.0578	-0.0006	0.0716	2.9%	[0.01, 1.10]	0.62
Stage 3	8	LH	Luteinizing Hormone (IU/L) on trigger day	0.0561	-0.0023	0.0759	2.8%	[0.10, 2117.00]	9.29
